# Supplementary material for: Reconstructing the Network of Horizontal Gene Exchange in Bacteria to Differentiate Direct and Indirect Transfers
Source: Genome Biol Evol. 2026 Apr 18;18(5):evag099. doi: 10.1093/gbe/evag099 (PMC13148533; doi:10.1093/gbe/evag099)
Supplement: evag099_Supplementary_Data [file evag099_supplementary_data.zip]

Archive with 2 entries (2 files):
- supplementary.pdf
- supplementary_figures.pdf
